# Supplementary material for: Extended Modelling of Molecular Calcium Signalling in Platelets by Combined Recurrent Neural Network and Partial Least Squares Analyses
Source: Int J Mol Sci. 2025 Jul 16;26(14):6820. doi: 10.3390/ijms26146820 (PMC12295713; doi:10.3390/ijms26146820)
Supplement: Supplementary file 1 [file ijms-26-06820-s001.zip]

Archive with 1 entries (1 files):
- ijms-3407304-supplementary.pdf
